# Supplementary material for: Efficacy of Two Neonicotinoid Insecticides against Invasive Wood Borer Aromia bungii Larvae in Dietary Toxicity Test
Source: Insects. 2021 Jun 29;12(7):592. doi: 10.3390/insects12070592 (PMC8303763; doi:10.3390/insects12070592)
Supplement: Supplementary file 1 [file insects-12-00592-s001.zip]

Archive with 2 entries (2 files):
- Spreadsheet S1.xlsx
- Spreadsheet S2.xlsx
