# Supplementary material for: Efficacy of Two Neonicotinoid Insecticides against Invasive Wood Borer Aromia bungii Larvae in Dietary Toxicity Test
Source: Insects. 2021 Jun 29;12(7):592. doi: 10.3390/insects12070592 (PMC8303763; doi:10.3390/insects12070592)
Supplement: Supplementary file 1 [file insects-12-00592-s001.zip › Spreadsheet S1.xlsx]

## Sheet: Neonates
Insecticide	Active ingredient concentration	Petrii dish replication	Larval diet-boring rate (%) at X days after introduction						Survival rate (%) at 21 days			Total weight (mg) of live individuals		Mean weight (mg) of a live individual
			1 day	2 days	3 days	7 days	14 days	21 days	Alive	Dead	Missing	0 day	21 days	0 day	21 days
Control (water)	0 ppm	1	90	90	100	90	90	100	60	30	10	2.97	42.39	0.297	7.065
		2	50	50	60	60	60	60	40	40	20	3.02	45.78	0.302	11.445
		3	70	80	90	90	90	90	60	20	20	3.08	57.48	0.308	9.58
		4	100	100	100	100	100	100	100	0	0	2.96	92.11	0.296	9.211
		5	90	90	90	90	70	80	90	10	0	3.16	31.47	0.316	3.49667
		6	90	90	90	100	100	100	70	20	10	2.77	73.66	0.277	10.5229
		7	70	80	70	80	80	70	90	10	0	2.93	92.78	0.293	10.3089
		8	90	80	90	80	70	90	90	10	0	3.14	52.03	0.314	5.78111
		9	80	80	50	100	100	90	60	40	0	2.96	40.43	0.296	6.73833
		10	90	80	90	80	90	90	70	10	20	2.79	66.23	0.279	9.46143
		Mean	81.1111	82.2222	82.2222	87.7778	84.4444	86.6667	73.3333	20	6.66667	2.99889	58.6811	0.299889	8.23876
		SD	14.0026	12.4902	16.1572	11.8767	13.6025	12.689	17.9168	13.0035	8.72706	0.123918	20.2669	0.0123918	2.36732
Thiamethoxam	0.01 ppm	1	40	80	80	50	70	70	70	20	10	3.25	21.06	0.325	3.00857
		2	70	70	70	70	70	70	70	30	0	3.13	43.36	0.313	6.19429
		3	80	80	80	70	70	80	50	40	10	3.04	6.79	0.304	1.358
		4	60	80	90	90	90	80	50	50	0	3.06	32.92	0.306	6.584
		5	80	80	90	90	90	90	90	0	10	2.89	55.23	0.289	6.13667
		6	60	80	80	80	90	70	50	50	0	3.22	35.48	0.322	7.096
		7	70	70	60	80	90	90	80	20	0	3.33	44	0.333	5.5
		8	80	90	90	90	90	90	80	10	10	3.09	66.59	0.309	8.32375
		9	70	60	70	80	90	90	80	20	0	3.15	33.81	0.315	4.22625
		10	70	70	70	80	80	80	90	0	10	3.36	46.08	0.336	5.12
		Mean	68	76	78	78	83	81	71	24	5	3.152	38.532	0.3152	5.35475
		SD	12.2927	8.43274	10.328	12.2927	9.48683	8.75595	15.9513	18.3787	5.27046	0.142657	16.8397	0.0142657	2.04131
Thiamethoxam	0.1 ppm	1	90	90	90	90	60	50	40	60	0	2.97	18.17	0.297	4.5425
		2	90	100	90	100	90	90	60	30	10	3.02	15.64	0.302	2.60667
		3	70	80	70	80	90	90	60	40	0	3.07	25.46	0.307	4.24333
		4	90	100	100	80	80	90	50	40	10	3.03	9.21	0.303	1.842
		5	80	50	50	50	50	40	50	40	10	2.85	6.05	0.285	1.21
		6	90	90	90	80	80	50	60	30	10	3.08	26.05	0.308	4.34167
		7	70	80	70	70	80	70	70	30	0	3.27	56.22	0.327	8.03143
		8	70	70	70	50	60	60	60	40	0	3.11	34.77	0.311	5.795
		9	70	60	50	60	60	60	70	20	10	3.12	33.26	0.312	4.75143
		10	60	40	50	60	70	70	70	10	20	2.96	27.38	0.296	3.91143
		Mean	78	76	73	72	72	67	59	34	7	3.048	25.221	0.3048	4.12755
		SD	11.3529	20.6559	18.8856	16.8655	13.9841	18.2878	9.94429	13.499	6.74949	0.112527	14.482	0.0112527	1.9646
Thiamethoxam	1 ppm	1	80	70	30	20	40	30	50	50	0	2.77	1.17	0.277	0.234
		2	80	80	40	40	50	60	60	30	10	2.99	1.5	0.299	0.25
		3	90	70	70	60	50	50	40	60	0	3.09	1.05	0.309	0.2625
		4	70	50	50	30	30	30	60	30	10	2.98	1.7	0.298	0.283333
		5	90	80	90	80	50	60	30	60	10	3.3	0.81	0.33	0.27
		6	80	60	40	20	30	30	60	30	10	3.08	1.75	0.308	0.291667
		7	50	60	20	30	40	20	70	0	30	3.06	1.93	0.306	0.275714
		8	80	20	20	30	30	30	50	50	0	2.93	1.28	0.293	0.256
		9	80	80	50	30	30	20	70	30	0	2.93	1.91	0.293	0.272857
		10	60	50	20	20	20	20	30	70	0	3.05	0.7	0.305	0.233333
		Mean	76	62	43	36	37	35	52	41	7	3.018	1.38	0.3018	0.26294
		SD	12.6491	18.738	23.1181	19.5505	10.5935	15.8114	14.7573	20.79	9.48683	0.137663	0.445646	0.0137663	0.0196705
Thiamethoxam	10 ppm	1	10	0	20	10	10	10	60	40	0	3.2	1.56	0.32	0.26
		2	30	30	20	10	20	20	30	60	10	3.23	0.74	0.323	0.246667
		3	60	30	20	30	20	20	40	60	0	3.24	0.93	0.324	0.2325
		4	50	40	30	30	40	50	40	50	10	3.31	1.2	0.331	0.3
		5	50	40	40	40	50	30	40	50	10	3.3	1.12	0.33	0.28
		6	30	10	20	20	10	10	30	70	0	2.69	0.5	0.269	0.166667
		7	30	30	10	10	10	10	50	40	10	2.99	1.03	0.299	0.206
		8	60	60	30	30	20	20	50	40	10	3.2	1.13	0.32	0.226
		9	40	50	60	30	60	30	40	60	0	2.96	0.72	0.296	0.18
		10	30	20	10	0	10	10	20	80	0	3.01	0.49	0.301	0.245
		Mean	39	31	26	21	25	21	40	55	5	3.113	0.942	0.3113	0.234283
		SD	15.9513	17.9196	15.0555	12.8668	18.4089	12.8668	11.547	13.5401	5.27046	0.196302	0.335519	0.0196302	0.0418047
Dinotefuran	0.01 ppm	1	50	60	60	40	50	50	20	70	10	3.21	6.26	0.321	3.13
		2	60	60	60	50	60	70	40	60	0	3.19	1.71	0.319	0.4275
		3	30	60	50	50	60	80	60	40	0	2.85	39.71	0.285	6.61833
		4	90	90	80	80	90	80	70	30	0	3.39	46.76	0.339	6.68
		5	70	80	80	80	80	80	70	20	10	3.11	77.37	0.311	11.0529
		6	70	70	80	80	90	90	100	0	0	3.01	88.15	0.301	8.815
		7	90	70	70	80	100	100	80	10	10	2.89	60.74	0.289	7.5925
		8	60	70	70	70	70	90	60	30	10	3.18	33.48	0.318	5.58
		9	80	90	90	90	90	90	80	20	0	2.86	54.06	0.286	6.7575
		10	90	90	90	90	90	90	50	30	20	2.89	22.84	0.289	4.568
		Mean	69	74	73	71	78	82	63	31	6	3.058	43.108	0.3058	6.12217
		SD	19.6921	12.6491	13.3749	17.9196	16.8655	13.9841	22.6323	21.3177	6.99206	0.18546	28.3499	0.018546	2.95856
Dinotefuran	0.1 ppm	1	60	80	80	90	80	90	70	10	20	3.42	71.47	0.342	10.21
		2	70	90	100	90	100	100	80	20	0	3.27	29.58	0.327	3.6975
		3	50	100	100	100	100	100	70	30	0	2.97	110.64	0.297	15.8057
		4	100	100	100	100	100	90	70	20	10	3.15	92.42	0.315	13.2029
		5	90	80	90	80	90	90	90	10	0	3.21	103.14	0.321	11.46
		6	80	80	70	80	80	100	70	30	0	3.11	37.13	0.311	5.30429
		7	80	80	90	90	90	90	50	50	0	3.04	32.52	0.304	6.504
		8	80	90	90	100	100	100	80	10	10	2.71	57.14	0.271	7.1425
		9	90	70	80	80	80	80	60	40	0	2.88	40.49	0.288	6.74833
		10	80	70	80	80	70	70	90	10	0	2.91	22.15	0.291	2.46111
		Mean	78	84	88	89	89	91	73	23	4	3.067	59.668	0.3067	8.25363
		SD	14.7573	10.7497	10.328	8.75595	11.005	9.94429	12.5167	14.1814	6.99206	0.208756	32.7142	0.0208756	4.28445
Dinotefuran	1 ppm	1	70	80	60	40	20	30	100	0	0	3.07	3.32	0.307	0.332
		2	80	80	70	70	50	50	30	70	0	2.96	1.2	0.296	0.4
		3	90	90	70	70	50	50	70	0	30	3.12	2.62	0.312	0.374286
		4	100	80	60	70	70	50	60	10	30	3	2.04	0.3	0.34
		5	90	80	70	60	60	60	90	10	0	3.21	3.6	0.321	0.4
		6	60	80	60	50	50	30	50	50	0	2.94	1.91	0.294	0.382
		7	60	40	50	40	30	30	40	60	0	2.91	1.16	0.291	0.29
		8	50	40	50	40	30	40	50	40	10	2.85	1.26	0.285	0.252
		9	80	100	90	70	60	40	60	40	0	2.95	1.69	0.295	0.281667
		10	100	100	80	70	60	60	70	30	0	2.91	2.21	0.291	0.315714
		Mean	78	77	66	58	48	44	62	31	7	2.992	2.101	0.2992	0.336767
		SD	17.5119	21.1082	12.6491	13.9841	16.1933	11.7379	21.4994	25.144	12.5167	0.110131	0.858156	0.0110131	0.0519995
Dinotefuran	10 ppm	1	50	50	40	30	30	30	80	10	10	2.91	1.94	0.291	0.2425
		2	40	30	60	30	60	70	40	30	30	3.13	0.99	0.313	0.2475
		3	80	60	60	50	30	30	70	0	30	2.97	1.67	0.297	0.238571
		4	60	50	70	40	30	40	30	60	10	2.99	0.77	0.299	0.256667
		5	50	50	50	20	20	30	70	30	0	2.98	1.82	0.298	0.26
		6	40	50	60	40	40	30	60	30	10	2.85	1.28	0.285	0.213333
		7	30	20	40	30	30	30	50	30	20	2.77	0.97	0.277	0.194
		8	30	20	20	30	20	20	60	40	0	2.82	1.34	0.282	0.223333
		9	60	30	20	30	30	20	80	20	0	3.16	1.82	0.316	0.2275
		10	20	20	30	20	20	30	50	50	0	3	1.12	0.3	0.224
		Mean	46	38	45	32	31	33	59	30	11	2.958	1.372	0.2958	0.23274
		SD	17.7639	15.4919	17.7951	9.18937	11.9722	14.1814	16.6333	17.6383	11.9722	0.12568	0.415767	0.012568	0.0203646
