# Supplementary material for: Efficacy of Two Neonicotinoid Insecticides against Invasive Wood Borer Aromia bungii Larvae in Dietary Toxicity Test
Source: Insects. 2021 Jun 29;12(7):592. doi: 10.3390/insects12070592 (PMC8303763; doi:10.3390/insects12070592)
Supplement: Supplementary file 1 [file insects-12-00592-s001.zip › Spreadsheet S2.xlsx]

## Sheet: Late instar larvae
Insecticide	Active ingredient concentration	Individual replication	Larval weight (mg) and mortality at X weeks after introduction							Larval diet excavation score at X weeks after introduction						Presence of abnormal excretion at X weeks after introduction
			0 week	2 weeks	4 weeks	6 weeks	8 weeks	10 weeks	12 weeks	2 weeks	4 weeks	6 weeks	8 weeks	10 weeks	12 weeks	2 weeks	4 weeks	6 weeks	8 weeks	10 weeks	12 weeks
Control (water)	0 ppm	1	1031	884	953	1187	1377	1576	1656	2	2	2	2	2	2
		2	815	607	823	814	796	711	695	2	2	2	0	0	1
		3	868	938	916	899	884	845	815	2	1	0	0	1	0
		4	1114	927	964	942	904	891	884	2	2	1	0	1	1
		5	1323	1230	1144	1093	1016	1023	1015	2	2	2	1	1	1
		6	1223	1242	1262	1512	1609	1654	1710	2	2	2	2	2	2
		7	826	940	888	788	702	674	620	2	2	2	2	0	0
		8	1195	1504	1598	1567	1502	1454	1465	2	2	2	2	2	2
		9	847	1003	1270	1252	1209	1230	1235	2	2	2	2	2	2
		10	1052	1081	890	824	800	760	664	1	1	0	0	2	1
		11	1174	1149	1379	1434	1734	1762	1557	2	2	2	2	2	2
		12	1069	1159	1503	1444	1377	1330	1132	2	2	2	1	1	1
		13	1358	1403	1444	1495	1375	1278	1146	2	2	2	2	1	1
		14	971	1235	1456	1397	1365	1347	1328	2	2	2	1	1	1
		15	1244	1429	1577	1485	1402	1350	1293	2	2	2	2	2	1
		Mean	1074	1115.4	1204.47	1208.87	1203.47	1192.33	1147.67	1.93333	1.86667	1.66667	1.26667	1.33333	1.2	-	-	-	-	-	-
		SD	180.38	239.363	279.537	290.788	327.043	354.279	360.501	0.258199	0.351866	0.723747	0.883715	0.723747	0.676123	-	-	-	-	-	-
Thiamethoxam	0.01 ppm	1	918	825	807	750	640	575	535	2	1	2	0	1	1
		2	1134	1208	1807	1752	1880	1829	1791	2	2	2	2	1	1
		3	962	839	827	822	dead	dead	dead	2	0	0	0	-	-
		4	1461	1523	1475	1423	1356	1300	1254	2	2	1	2	1	2
		5	1020	1005	1007	1002	932	842	782	2	2	2	2	2	2
		6	1174	1258	1329	1332	1388	1448	1542	2	2	2	2	2	2
		7	1163	1322	1394	1172	1133	1066	1058	2	2	2	1	1	1
		8	727	398	388	379	dead	dead	dead	2	0	0	0	-	-
		9	1365	1636	1537	1443	1361	1335	1221	2	2	2	2	2	1
		10	909	1289	1406	1384	1348	1314	1173	2	2	2	2	1	1
		11	909	1177	1251	1437	1545	1508	1431	2	2	2	2	2	1
		12	1169	1359	1718	1741	1629	1538	1603	2	2	2	1	2	1
		13	1144	1439	1770	1784	1651	1610	1558	2	2	2	2	1	1
		14	575	507	461	449	424	410	403	2	2	0	1	1	0
		15	1331	1721	1875	2023	2085	1976	1943	2	2	2	2	2	1
		Mean	1064.07	1167.07	1270.13	1259.53	1336.31	1288.54	1253.38	2	1.66667	1.53333	1.4	1.46154	1.15385	-	-	-	-	-	-
		SD	238.765	386.485	475.719	492.968	466.382	459.772	465.617	0	0.723747	0.833809	0.828079	0.518875	0.5547	-	-	-	-	-	-
Thiamethoxam	0.1 ppm	1	938	794	748	734	726	713	706	2	1	1	0	1	1
		2	1041	1251	1388	1474	1332	1313	1299	2	2	2	1	2	0
		3	1404	1510	1779	1743	1673	1604	1546	2	2	2	2	2	1
		4	849	753	729	716	705	651	626	2	2	1	0	2	2
		5	1305	1264	1625	1643	1679	1521	1466	2	2	2	2	2	2
		6	1275	1532	1764	1836	1674	1649	1608	2	2	2	1	1	1
		7	630	525	449	474	499	540	533	0	0	1	1	2	1
		8	1091	1552	1619	1732	1895	1857	1747	2	2	2	2	2	2
		9	942	917	1047	1210	1106	1077	1059	2	2	2	2	2	1
		10	1103	1293	1372	1429	1327	1456	1367	2	2	2	2	2	2
		11	1273	1285	1148	1087	1043	989	948	2	2	2	1	1	1
		12	1004	1292	1376	1531	1707	1528	1578	2	2	2	2	2	1
		13	935	1441	1809	1896	1821	1546	1532	2	2	2	2	2	1
		14	1266	1663	1774	1969	2002	1970	1911	2	2	2	2	1	2
		15	939	1107	1344	1392	1299	1151	1144	2	1	1	2	2	1
		Mean	1066.33	1211.93	1331.4	1391.07	1365.87	1304.33	1271.33	1.86667	1.73333	1.73333	1.46667	1.73333	1.26667	-	-	-	-	-	-
		SD	208.154	331.725	429.6	460.752	468.434	436.786	420.973	0.516398	0.593617	0.457738	0.743223	0.457738	0.593617	-	-	-	-	-	-
Thiamethoxam	1 ppm	1	999	980	961	873	746	736	698	2	1	2	1	1	1
		2	1067	929	875	963	965	952	943	2	1	2	1	1	1
		3	905	829	959	997	912	1007	1145	2	1	1	2	1	1
		4	1022	1093	1096	1087	1156	1116	1103	2	2	2	2	2	2
		5	1234	1203	1325	1492	1557	1571	1434	2	2	2	2	2	2
		6	1111	1117	1100	1110	1148	1216	1144	1	2	1	2	2	1
		7	1218	1113	1040	955	1080	1126	1085	2	2	2	2	2	2
		8	1044	996	985	972	1050	1040	1026	1	2	2	1	2	1
		9	957	871	956	895	776	780	726	2	2	2	1	2	1
		10	1016	1028	1058	1001	971	1095	1092	2	2	2	2	1	1
		11	998	1249	1375	1446	1256	1003	976	2	2	2	2	2	2
		12	1028	851	803	741	694	617	498	2	1	2	1	1	1						yes
		13	1262	1071	1082	1212	1252	1195	1255	2	2	2	2	2	2
		14	629	687	663	577	495	403	331	2	2	2	1	2	1
		15	1383	1263	1311	1405	1370	1488	1565	2	1	2	1	2	2
		Mean	1058.2	1018.67	1039.27	1048.4	1028.53	1023	1001.4	1.86667	1.66667	1.86667	1.53333	1.66667	1.4	-	-	-	-	-	-
		SD	176.391	164.663	193.485	255.207	279.321	305.245	328.523	0.351866	0.48795	0.351866	0.516398	0.48795	0.507093	-	-	-	-	-	-
Thiamethoxam	10 ppm	1	1044	800	739	581	dead	dead	dead	1	0	0	0	-	-			yes	yes
		2	832	638	510	dead	dead	dead	dead	1	0	0	-	-	-			yes
		3	1221	dead	dead	dead	dead	dead	dead	1	-	-	-	-	-
		4	640	408	342	dead	dead	dead	dead	1	0	0	-	-	-		yes	yes
		5	1039	891	849	764	635	454	353	2	2	0	0	0	0				yes	yes	yes
		6	1331	1007	889	809	622	dead	dead	1	0	1	0	0	-	yes			yes	yes
		7	857	704	627	428	dead	dead	dead	1	1	0	0	-	-			yes	yes
		8	1005	747	611	517	dead	dead	dead	1	1	0	0	-	-				yes
		9	1191	997	dead	dead	dead	dead	dead	1	0	-	-	-	-	yes
		10	1118	935	872	607	457	dead	dead	2	1	0	0	0	-			yes	yes
		11	782	609	516	346	dead	dead	dead	0	0	0	0	-	-	yes	yes	yes
		12	1373	1016	603	dead	dead	dead	dead	1	0	0	-	-	-		yes	yes
		13	1085	863	621	dead	dead	dead	dead	1	0	0	-	-	-	yes	yes	yes
		14	1051	784	616	537	414	343	dead	1	0	0	0	0	-	yes			yes	yes
		15	1463	1177	808	583	dead	dead	dead	1	0	0	0	-	-			yes
		Mean	1068.8	826.857	661.769	574.667	532	398.5	353	1.06667	0.357143	0.0769231	0	0	0	-	-	-	-	-	-
		SD	228.412	199.902	162.215	145.97	112.928	78.4889	-	0.457738	0.633324	0.27735	0	0	-	-	-	-	-	-	-
Thiamethoxam	100 ppm	1	1041	837	764	614	596	587	dead	1	0	0	0	0	0		yes	yes
		2	560	492	403	379	320	dead	dead	1	0	0	0	0	-		yes		yes	yes
		3	1169	983	dead	dead	dead	dead	dead	2	0	-	-	-	-		yes
		4	648	519	397	307	dead	dead	dead	1	0	0	0	-	-		yes	yes
		5	1113	756	686	604	491	417	dead	1	0	0	0	0	0				yes	yes
		6	1130	971	825	dead	dead	dead	dead	1	1	0	-	-	-
		7	1203	908	785	689	571	dead	dead	0	0	0	0	0	-			yes	yes
		8	841	404	dead	dead	dead	dead	dead	0	0	-	-	-	-	yes
		9	1171	932	813	577	dead	dead	dead	0	0	0	0	-	-			yes
		10	746	539	360	dead	dead	dead	dead	0	0	0	-	-	-	yes
		11	985	713	595	455	dead	dead	dead	0	0	0	0	-	-	yes		yes	yes
		12	1024	dead	dead	dead	dead	dead	dead	0	-	-	-	-	-
		13	1202	1176	1059	857	614	dead	dead	0	2	1	0	0	-				yes	yes
		14	1152	789	705	dead	dead	dead	dead	1	0	0	-	-	-		yes
		15	1399	867	746	651	dead	dead	dead	1	0	0	0	-	-		yes
		Mean	1025.6	777.571	678.167	570.333	518.4	502	-	0.6	0.214286	0.0833333	0	0	0	-	-	-	-	-	-
		SD	231.724	221.949	207.113	167.745	120.459	120.208	-	0.632456	0.578934	0.288675	0	0	0	-	-	-	-	-	-
Dinotefuran	0.01 ppm	1	1029	1001	898	953	947	1018	952	2	2	1	2	2	2
		2	718	574	476	457	449	459	471	1	2	2	2	0	2
		3	1062	1264	1244	1285	1305	1315	1421	2	2	2	2	2	2
		4	828	803	667	603	572	554	509	2	2	0	0	0	0
		5	1110	871	931	1027	1256	1389	1418	2	2	2	2	2	2
		6	862	851	883	850	947	924	914	2	2	2	1	2	1
		7	1091	dead	dead	dead	dead	dead	dead	0	-	-	-	-	-
		8	1041	1248	1275	1139	1122	1109	1097	2	2	1	0	0	1
		9	739	864	991	1164	1118	1195	1248	2	2	1	2	2	2
		10	1269	1376	1345	1563	1543	1708	1714	2	2	2	2	2	2
		11	1235	1155	1241	1188	1565	1689	1682	2	2	2	2	2	2
		12	912	836	822	781	772	761	748	2	2	1	2	1	1
		13	981	1234	1454	1837	1980	2086	2122	2	2	2	2	2	1
		14	1128	1242	1244	1019	953	935	931	2	2	2	0	1	1
		15	1471	1539	1729	1803	1768	1596	1583	2	2	2	2	1	1
		Mean	1031.73	1061.29	1085.71	1119.21	1164.07	1195.57	1200.71	1.8	2	1.57143	1.5	1.35714	1.42857	-	-	-	-	-	-
		SD	203.861	270.666	334.272	406.9	440.401	466.956	482.896	0.560612	0	0.646206	0.85485	0.841897	0.646206	-	-	-	-	-	-
Dinotefuran	0.1 ppm	1	985	888	811	793	777	742	685	2	2	0	1	0	1
		2	922	911	1048	948	923	882	dead	2	2	2	2	0	-
		3	1386	1432	1542	1823	1947	2033	2022	2	2	2	2	2	2
		4	1142	1279	1415	1657	1400	dead	dead	2	2	2	0	0	-				yes
		5	1111	973	1042	931	952	1017	1168	1	2	2	2	2	1
		6	874	792	663	626	615	605	601	2	2	2	2	0	1
		7	1072	1203	1319	1274	1227	1220	1172	2	2	2	2	2	2
		8	1080	1339	1401	1277	1166	dead	dead	2	2	0	1	1	-
		9	945	1456	1522	1836	1985	1999	2172	2	2	2	2	2	2
		10	1202	1715	1845	1774	1798	1686	1804	2	2	2	1	2	2
		11	825	1056	999	1007	910	875	1071	2	2	2	2	1	2
		12	1204	1077	988	944	897	863	743	2	2	1	1	0	1
		13	1110	1452	1647	1788	1856	1630	1578	2	2	2	2	2	1
		14	872	1158	1400	1556	1567	1577	1554	2	2	2	2	2	2
		15	1421	1563	1930	1637	1609	1575	1543	2	2	2	2	1	1
		Mean	1076.73	1219.6	1304.8	1324.73	1308.6	1284.92	1342.75	1.93333	2	1.66667	1.6	1.13333	1.5	-	-	-	-	-	-
		SD	179.03	272.05	370.186	423.101	460.156	488.226	520.308	0.258199	0	0.723747	0.632456	0.915475	0.522233	-	-	-	-	-	-
Dinotefuran	1 ppm	1	1200	1209	1223	1050	994	910	855	2	2	2	2	1	2
		2	530	376	361	327	364	347	353	1	1	0	0	0	1
		3	1084	1172	1381	1405	1562	1623	1651	2	2	2	2	1	2
		4	939	863	829	873	874	928	940	2	1	1	1	2	2
		5	1269	1288	1356	1462	1519	1673	1628	2	2	2	1	2	2
		6	810	589	578	556	dead	dead	dead	2	0	0	0	-	-
		7	1081	1243	1432	1708	1791	1973	1929	2	2	2	2	2	2
		8	1374	1292	1376	1370	1279	1076	1052	1	2	2	2	2	1
		9	821	1005	1069	1096	1280	1354	1426	1	2	2	1	2	2
		10	1143	1169	1086	1008	1175	1179	1243	2	2	2	2	1	2
		11	980	960	875	1080	1142	1377	1245	2	2	2	2	1	2
		12	1193	1190	1107	1106	988	1238	1250	2	2	2	2	2	2
		13	946	938	1062	1275	1328	1234	1179	2	1	2	2	2	1
		14	915	882	902	849	852	820	861	2	2	2	2	2	2
		15	1354	1282	1314	1200	1145	1104	937	2	2	2	2	1	1
		Mean	1042.6	1030.53	1063.4	1091	1163.79	1202.57	1182.07	1.8	1.66667	1.66667	1.53333	1.5	1.71429	-	-	-	-	-	-
		SD	227.557	270.869	311.248	351.065	352.291	403.148	400.139	0.414039	0.617213	0.723747	0.743223	0.650444	0.468807	-	-	-	-	-	-
Dinotefuran	10 ppm	1	1089	839	825	762	617	483	386	2	1	0	0	0	0					yes	yes
		2	832	649	532	455	385	dead	dead	1	0	0	0	0	-
		3	1148	997	774	742	692	635	549	1	2	2	1	0	0
		4	895	850	784	680	532	447	dead	1	1	1	0	0	0				yes	yes	yes
		5	1173	929	724	637	531	426	dead	1	2	0	0	0	0					yes	yes
		6	1183	1040	913	753	580	426	dead	2	2	1	0	0	0					yes
		7	709	712	647	552	409	360	dead	1	1	1	0	0	0				yes	yes
		8	1192	911	784	616	425	dead	dead	1	1	1	0	0	-				yes	yes
		9	990	983	964	813	631	dead	dead	2	1	1	0	0	-				yes	yes
		10	1096	1070	1033	951	755	568	dead	2	1	1	0	0	0				yes	yes
		11	710	545	471	404	dead	dead	dead	0	1	0	0	-	-				yes
		12	1044	580	554	506	dead	dead	dead	2	0	0	0	-	-				yes
		13	1204	997	805	630	dead	dead	dead	0	0	2	0	-	-				yes
		14	1354	981	754	621	532	386	dead	2	0	0	0	0	0					yes
		15	1314	1005	789	663	dead	dead	dead	1	1	0	0	-	-			yes	yes
		Mean	1062.2	872.533	756.867	652.333	553.545	466.375	467.5	1.26667	0.933333	0.666667	0.0666667	0	0	-	-	-	-	-	-
		SD	199.443	172.053	155.813	141.729	117.363	92.9284	115.258	0.703732	0.703732	0.723747	0.258199	0	0	-	-	-	-	-	-
Dinotefuran	100 ppm	1	909	678	543	462	394	259	dead	1	0	0	0	0	0				yes	yes
		2	819	609	dead	dead	dead	dead	dead	1	0	-	-	-	-		yes
		3	1561	1144	1064	1023	904	748	651	1	0	0	0	0	0					yes	yes
		4	1125	610	497	dead	dead	dead	dead	2	0	0	-	-	-		yes
		5	674	587	449	305	dead	dead	dead	2	0	0	0	-	-		yes	yes
		6	1041	809	dead	dead	dead	dead	dead	1	0	-	-	-	-		yes
		7	885	681	579	498	394	dead	dead	1	0	1	0	0	-				yes	yes
		8	1185	1079	1041	1017	999	dead	dead	1	0	0	0	0	-
		9	789	715	557	438	321	dead	dead	2	2	0	0	0	-			yes	yes	yes
		10	1316	dead	dead	dead	dead	dead	dead	1	-	-	-	-	-
		11	1030	743	694	623	574	dead	dead	0	0	0	0	0	-	yes
		12	1090	705	652	563	499	dead	dead	0	0	0	0	0	-					yes
		13	672	535	dead	dead	dead	dead	dead	2	0	-	-	-	-
		14	1094	813	635	dead	dead	dead	dead	1	2	0	-	-	-		yes	yes
		15	1329	895	720	602	503	404	dead	1	0	0	0	1	0	yes	yes		yes		yes
		Mean	1034.6	757.357	675.545	614.556	573.5	470.333	651	1.13333	0.285714	0.0909091	0	0.125	0	-	-	-	-	-	-
		SD	251.691	179.039	203.252	248.88	247.559	251.158	-	0.63994	0.726273	0.301511	0	0.353553	0	-	-	-	-	-	-
